# Supplementary material for: Assessing the information‐content of messy data to reconstruct population recovery dynamics for the world's rarest primate
Source: Ecol Evol. 2024 Aug 7;14(8):e70089. doi: 10.1002/ece3.70089 (PMC11303811; doi:10.1002/ece3.70089)
Supplement: Supplementary file 3 — Table S1. [file ECE3-14-e70089-s004.xlsx]

## Sheet: Sheet1
Table S1. Population estimates for Hainan gibbons at Bawangling from 1978 to 2022. Identical estimates provided by different authors listed together. Different estimates for same year coded in same colour for clarity. Years with no available estimates shown in red. Three successive population increases following population crashes grouped separately.
Time-series	Year	Population estimate	Reference
pre-1978	1963	150-200	Zhou et al. (2005)
1978-1989	1978	2022-07-08	Liu et al. (1987)
	1979	7	Zhou (2008)
	1980	2022-07-09	Liu et al. (2022)
	1981	10	Liu et al. (1989)
	1982	2023-10-12	Liu et al. (1989); see Text S1
	1983	2023-10-12	Liu et al. (1989); see Text S1
	1984	2023-12-14	Liu et al. (1989); see Text S1
	1985	14-16	Liu et al. (1989); see Text S1
	1986	17-18	Liu et al. (1989); see Text S1
	1987	21	Liu et al. (1989)
	1988	21	Liu et al. (1989)
	1989	21	Liu et al. (1989)
1989-2000	1989	10	Zhang (1992), Wang (1995)
	1990	10	Zhang (1992), Wang (1995)
	1991	10	Zhang (1992), Wang (1995)
	1992	10	Zhang (1992), Wang (1995)
	1993	10	Wang (1995)
	1993	15	Zhang & Sheeran (1994)
	1994	NA
	1995	NA
	1996	NA
	1997	16	Jiang et al. (1999a, 1999b)
	1997	16-17	Song et al. (1999)
	1998	16	Jiang et al. (1999a, 1999b)
	1998	17	KFBG (2001)
	1998	18-19	Song et al. (1999)
	1998	19	Liu et al. (2022)
	1998	23	State Forestry Administration Survey and Planning Institute & BNNR Management Office (2001)
	1999	NA
	2000	23	Wu et al. (2004)
2000-2022	2000	10	Zou et al. (2022)
	2000	13	Zhou et al. (2008b)
	2001	10	Zhou et al. (2008b)
	2001	11	Zou et al. (2022)
	2001	2022-12-19	Wu et al. (2004)
	2002	10	Zhou et al. (2008a, 2008b)
	2002	2022-10-15	Fellowes et al. (2008)
	2002	11	Zhou (2008)
	2002	12	Zou et al. (2022)
	2002	2022-12-19	Wu et al. (2004)
	2002	13	Deng et al. (2017), Zhou & Deng (2019)
	2003	11	Zhou et al. (2008a, 2008b)
	2003	2022-11-16	Fellowes et al. (2008)
	2003	12	Zou et al. (2022)
	2003	13	Geissmann & Chan (2004), Chan et al. (2005), Zhou et al. (2005), Zhou (2008), Cressey (2014), Deng et al. (2017), Liu et al. (2022)
	2004	2022-11-16	Fellowes et al. (2008)
	2004	12	Zhou et al. (2008a, 2008b)
	2004	14	Chan et al. (2005), Zhou (2008), Liu et al. (2022), Zou et al. (2022)
	2004	15	Deng et al. (2017)
	2005	11	Zhou et al. (2008a)
	2005	12	Zhou et al. (2008b)
	2005	2022-12-17	Fellowes et al. (2008)
	2005	15	Zhou (2008), Zou et al. (2022)
	2005	16	Deng et al. (2017), Liu et al. (2022)
	2006	11	Zhou et al. (2008a)
	2006	2022-12-17	Fellowes et al. (2008)
	2006	15	Zhou (2008), Zhou et al. (2008b)
	2006	16	Liu et al. (2022)
	2006	17	Zou et al. (2022)
	2006	18	Deng et al. (2017)
	2007	15	Zhou et al. (2008a)
	2007	15-20	Fellowes et al. (2008)
	2007	17	Mittermeier et al. (2007), Zou et al. (2022)
	2007	18	Deng et al. (2017), Liu et al. (2022)
	2007	20	Zhou (2008)
	2008	18	Liu et al. (2022)
	2008	20	Zhou (2008), Zou et al. (2022)
	2008	21	Deng et al. (2017)
	2009	20	Zou et al. (2022)
	2009	21	Deng et al. (2017), Liu et al. (2022)
	2009	24	Li et al. (2010)
	2010	20	Mootnick et al. (2012)
	2010	22	Zou et al. (2022)
	2010	23	Deng et al. (2017)
	2011	22	Stone (2011)
	2011	23	Zou et al. (2022)
	2011	24	Deng et al. (2017)
	2012	23	Zou et al. (2022)
	2012	24	Deng et al. (2017)
	2013	23	Cressey (2014), Liu et al. (2022)
	2013	26	Deng et al. (2017), Zou et al. (2022)
	2013	27	Deng et al. (2014)
	2014	25	Bryant (2014), Zou et al. (2022)
	2015	23	Liu et al. (2022)
	2015	25	Fan (2017), Zou et al. (2022)
	2015	26-29	Bryant et al. (2016)
	2016	25	Zou et al. (2022)
	2016	26	Bryant & Turvey (2017)
	2017	25	Zou et al. (2022)
	2017	27	Liu et al. (2022)
	2018	28	Zou et al. (2022)
	2018	29	Liu et al. (2022)
	2019	30	Zou et al. (2022)
	2019	32	Liu et al. (2022)
	2020	33	Guo et al. (2020), Ling & Chen (2020), Liu et al. (2022), Zou et al. (2022)
	2021	35	Zhang (2021), He et al. (2022), Li et al. (2022), Liu et al. (2022), Zou et al. (2022)
	2022	36	Yang & Hu (2022)
Rejected estimates:
	Year	Estimate	References and notes
	1978	10	Deng et al. (2017) and Zhou & Deng (2019) cite Liu et al. (1989) for an estimate of 10 gibbons in 1978, which is not what this reference reported.
	1984	9-10	Fan (2017) cites Liu et al. (1989) and Song et al. (1999) for an estimate of 9 or 10 gibbons in 1984, which is not what these references reported.
	1987	22	Liu et al. (1987) provided an estimate of 22 gibbons in 1987, but later, Liu et al. (1989) acknowledged this estimate was an error, and that there were 21 gibbons in 1987.
	1999	18-19	Fan (2017) cites Song et al. (1999), but seemingly referring to publication year of this study (1999) rather than census year (1998).
	2008	17-20	Zhang et al. (2010) cite Fellowes et al. (2008) for a 2008 population estimate of 17-20 gibbons, but this reference only provides this count in the abstract, and not specifically for 2008; in the main text it refers to an estimate of 15-20 gibbons, for 2007 not 2008.
	2018	25	This estimate from Guo et al. (2020) is for only four of the five existing gibbon groups at Bawangling.
	2021	31	This estimate from Zuo et al. (2022) does not match any other estimates for 2021, by which time the gibbon population at Bawangling was well-studied, and is considered to be an error or typo.
References
Bryant JV. (2014). Developing a conservation evidence-base for the Critically Endangered Hainan gibbon (Nomascus hainanus). PhD thesis, University College London.
Bryant JV, Brulé A, Wong MHG, Hong X, Zhou Z, Han W, Jeffree TE, Turvey ST. (2016). Detection of a new Hainan gibbon (Nomascus hainanus) group using acoustic call playback. International Journal of Primatology 37: 534-547.
Bryant JV, Turvey ST. (Eds) (2017). Emergency response plan for the Hainan gibbon: Report and recommendations of the Emergency Response Plan Advisory Meeting, Haikou, Hainan, China, 8–9 September, 2016. London: Zoological Society of London.
Chan BPL, Fellowes JR, Geissmann T, Zhang J. (2005). Hainan gibbon status survey and conservation action plan. Hong Kong: Kadoorie Farm & Botanic Garden.
Cressey D. (2014). Time running out for rarest primate. Nature 508: 163-163.
Deng H, Zhou J, Yang Y. (2014). Sound spectrum characteristics of songs of Hainan gibbon (Nomascus hainanus). International Journal of Primatology 35: 547-556.
Deng H, Zhang M, Zhou J. (2017). Recovery of the critically endangered Hainan gibbon Nomascus hainanus. Oryx 51: 161-165.
Fan P. (2017). The past, present, and future of gibbons in China. Biological Conservation 210: 29-39.
Fellowes JR, Chan BPL, Zhou J, Chen S, Yang S, Ng SC. (2008). Current status of the Hainan gibbon (Nomascus hainanus): Progress of population monitoring and other priority actions. Asian Primates Journal 1: 2-11.
Geissmann T, Chan B. (2004). The Hainan black crested gibbon: Most critically endangered ape. Folia Primatologica 75: 116-116.
Guo Y, Chang J, Han L, Liu T, Li G, Garber PA, Xiao N, Zhou J. (2020). The genetic status of the critically endangered Hainan gibbon (Nomascus hainanus): A species moving toward extinction. Frontiers in Genetics 11: 608633.
He Q, Yan S, Garber PA, Ren B, Qi X, Zhou J. (2022). Habitat restoration is the greatest challenge for population recovery of Hainan gibbons (Nomascus hainanus). Integrative Zoology 18: 630-646.
Jiang H, Song X, Zhang J, Wang C, Wang C, Chen K. (1999a). The population dynamic of Hylobates concolor hainanus in Bawangling National Nature Reserve in Hainan Island. Unpublished report.
Jiang X, Wang Y, Wang Q. (1999b). Coexistence of monogamy and polygyny in black-crested gibbon (Hylobates concolor). Primates 40: 607-611.
KFBG (2001). Report of rapid biodiversity assessments at Bawangling National Nature Reserve and Wangxia Limestone Forest, western Hainan, 3 to 8 April 1998. South China Forest Biodiversity Survey Report Series 2.
Li Z, Wei F, Zhou J. (2010). Mitochondrial DNA D-loop sequence analysis and population rejuvenation of Hainan gibbons (Nomascus hainanus). Biodiversity Science 18: 523-527.
Li P, Garber PA, Bi Y, Jin K, Qi X, Zhou J. (2022). Diverse grouping and mating strategies in the Critically Endangered Hainan gibbon (Nomascus hainanus). Primates 63: 237–243.
Ling G, Chen Z. (2020). From 10 to 33: The difficult rescue of Hainan gibbon. Xinhuanet Outlook 45: 3.
Liu Z, Jiang H, Zhang Y, Liu Y, Chou T, Manry D, Southwick C. (1987). Field report on the Hainan gibbon. Primate Conservation 8: 46-48.
Liu Z, Zhang Y, Jiang H, Southwick C. (1989). Population structure of Hylobates concolor in Bawanglin Nature Reserve, Hainan, China. American Journal of Primatology 19: 247-254.
Liu G, Lu X, Liu Z, Xie Z, Qi X, Zhou J, Jiang Z. (2022). The Critically Endangered Hainan gibbon (Nomascus hainanus) population increases but not at the maximum possible rate. International Journal of Primatology 43: 932-945.
Mittermeier RA et al. (2007). Primates in peril: The world's 25 most endangered primates, 2006–2008. Primate Conservation, 22, 1-40.
Mootnick AR, Chan BPL, Moisson P, Nadler T. (2012). The status of the Hainan gibbon Nomascus hainanus and the eastern black gibbon Nomascus nasutus. International Zoo Yearbook 46: 259-264.
Song X, Jiang H, Zhang J, Cheng Q, Wang C, Lin W. (1999). In Zoology Society of China (Ed.), Population survey of Hainan black-crested gibbon. Zoological Research in China (pp. 696-700). Beijing: China Forestry Publishing House.
State Forestry Administration Survey and Planning Institute & BNNR Management Office. (2001). Hainan Bawangling National Nature Reserve Master Plan (2002-2010). Internal Report.
Stone R. (2011). Last-ditch effort to save embattled ape. Science 331: 390.
Wang C. (1995). Current status of conservation of the Hainan black gibbon (Hylobates concolor hainanus). In W. Xia & Y. Zhan (Eds.), Primate research and conservation (pp. 176–177). Beijing: China Forestry Publishing House.
Wu W, Wang X, Claro F, Ding Y, Souris AC, Wang C, Wang C, Berzins R. (2004). The current status of the Hainan black-crested gibbon Nomascus sp. cf. nasutus hainanus in Bawangling National Nature Reserve, Hainan, China. Oryx 38: 452-456.
Yang G, Hu Y. (2022). Hainan gibbons recovered to 5 groups of 36. People’s Daily, 13 April 2022. http://env.people.com.cn/n1/2022/0413/c1010-32397557.html
Zhang Y. (1992). Hainan gibbon (Hylobates concolor hainanus) threatened. Asian Primates 2(1): 6.
Zhang M, Fellowes JR, Jiang X, Wang W, Chan BPL, Ren G, Zhu J. (2010). Degradation of tropical forest in Hainan, China, 1991-2008: Conservation implications for Hainan gibbon (Nomascus hainanus). Biological Conservation 143: 1397-1404.
Zhang Y, Sheeran L. (1994). Current status of the Hainan black gibbon (Hylobates concolor hainanus). Asian Primates 3(3-4): 3.
Zhang Z. (2021). The Hainan Tropical Rainforest National Park - a model of precious natural resources inheritance and biodiversity conservation. Green China 20: 42-49.
Zhou J, Deng H. (2019). Two endemic primates’ species in China: Hainan gibbon and Guizhou snub-nosed monkey. In E. C. Carmona, C. M. Musarella, & A .C. Ortiz (Eds.), Endemic Species (pp. 1-18). Intech Open.
Zhou J. (2008). The ecology and behavior traits of Hainan black-crested gibbon (Nomascus hainanus). PhD thesis, Northeast Normal University.
Zhou J, Wei F, Li M, Zhang J, Wang D, Pan R. (2005). Hainan black-crested gibbon is headed for extinction. International Journal of Primatology 26: 453-465.
Zhou J, Chan BPL, Wei F. (2008a). Responses to inter-group encounters of the Hainan gibbon Nomascus hainanus. Zoological Research 29: 667-673.
Zhou J, Wei F, Li M, Chan BPL, Wang D. (2008b). Reproductive characters and mating behaviour of wild Nomascus hainanus. International Journal of Primatology 29: 1037-1046.
Zou Y, Turvey ST, Cui J, Zhang H, Gong W. (2022). Recent recovery of the world’s rarest primate is not directly linked to increasing habitat quality. Frontiers in Ecology and Evolution 10: 953637.
