# Supplementary material for: Assessing the information‐content of messy data to reconstruct population recovery dynamics for the world's rarest primate
Source: Ecol Evol. 2024 Aug 7;14(8):e70089. doi: 10.1002/ece3.70089 (PMC11303811; doi:10.1002/ece3.70089)
Supplement: Supplementary file 4 — Table S2. [file ECE3-14-e70089-s001.xlsx]

## Sheet: Sheet1
Table S2. Parameter values used in Hainan gibbon population viability analysis conducted in Vortex v.10.5.5. (Lacy & Pollak 2021). EV = environmental variation; SD = standard deviation.
	Parameter	Source
Scenario Settings
Number of iterations	1000 (run as population-based model)	Bryant (2014), Turvey et al. (2015)
Number of years (timesteps)	9, 10, 11, 45	Based on our specific modelling aims (see text)
Duration of each year in days	365	Default Vortex settings
Extinction definition	Only one sex remaining; critical population size <21 individuals	Based on our specific modelling aims (see text)
Number of populations	1	Based on knowledge of Bawangling gibbon population
Species Description
Inbreeding depression: Lethal equivalents	6	Bryant (2014), Turvey et al. (2015)
Inbreeding depression: Percent due to recessive lethal alleles	50	Default Vortex settings
EV correlation between reproduction and survival	0.5	Default Vortex settings
Reproductive System
Age of first offspring females	8	Bryant (2014), Turvey et al. (2015)
Age of first offspring males	10	Bryant (2014), Turvey et al. (2015)
Maximum age of female reproduction	30	Bryant (2014), Turvey et al. (2015)
Maximum age of male reproduction	30	Bryant (2014), Turvey et al. (2015)
Maximum lifespan	43	Bryant (2014), Turvey et al. (2015)
Maximum number of broods per year	1	Bryant (2014), Turvey et al. (2015)
Maximum number of progeny per brood	1	Bryant (2014), Turvey et al. (2015)
Sex ratio at birth - in % males	50	Bryant (2014), Turvey et al. (2015)
Density dependent reproduction: % breeding at low density, P(0)	50	Default Vortex settings
Density dependent reproduction: % breeding at carrying capacity, P(K)	25	Default Vortex settings
Allee parameter, A	1	Default Vortex settings
Steepness parameter, B	2	Default Vortex settings
Mating system	Long-term polygynous	Wu et al. (2004), Zhou et al. (2008)
Reproductive Rates
% of adult females breeding	50	Bryant (2014), Turvey et al. (2015)
SD in % breeding due to EV	10	Bryant (2014), Turvey et al. (2015)
Distribution of number of offspring per females per brood	1	Bryant (2014), Turvey et al. (2015)
Mortality Rates
Mortality of females as %
Mortality from age 0 to 1	10	Bryant (2014), Turvey et al. (2015)
SD in 0 to 1 mortality due to EV	2	Bryant (2014), Turvey et al. (2015)
Mortality from age 1 to 2	5	Bryant (2014), Turvey et al. (2015)
SD in 1 to 2 mortality due to EV	1	Bryant (2014), Turvey et al. (2015)
Mortality from age 2 to 3	5	Bryant (2014), Turvey et al. (2015)
SD in 2 to 3 mortality due to EV	1	Bryant (2014), Turvey et al. (2015)
Mortality from age 3 to 4	5	Bryant (2014), Turvey et al. (2015)
SD in 3 to 4 mortality due to EV	1	Bryant (2014), Turvey et al. (2015)
Mortality from age 4 to 5	5	Bryant (2014), Turvey et al. (2015)
SD in 4 to 5 mortality due to EV	1	Bryant (2014), Turvey et al. (2015)
Mortality from age 5 to 6	5	Bryant (2014), Turvey et al. (2015)
SD in 5 to 6 mortality due to EV	1	Bryant (2014), Turvey et al. (2015)
Mortality from age 6 to 7	5	Bryant (2014), Turvey et al. (2015)
SD in 6 to 7 mortality due to EV	1	Bryant (2014), Turvey et al. (2015)
Mortality from age 7 to 8	25	Bryant (2014), Turvey et al. (2015)
SD in 7 to 8 mortality due to EV	5	Bryant (2014), Turvey et al. (2015)
Annual mortality after age 8	5	Bryant (2014), Turvey et al. (2015)
SD in mortality after age 8	1	Bryant (2014), Turvey et al. (2015)
Mortality of males as %
Mortality from age 0 to 1	10	Bryant (2014), Turvey et al. (2015)
SD in 0 to 1 mortality due to EV	2	Bryant (2014), Turvey et al. (2015)
Mortality from age 1 to 2	5	Bryant (2014), Turvey et al. (2015)
SD in 1 to 2 mortality due to EV	1	Bryant (2014), Turvey et al. (2015)
Mortality from age 2 to 3	5	Bryant (2014), Turvey et al. (2015)
SD in 2 to 3 mortality due to EV	1	Bryant (2014), Turvey et al. (2015)
Mortality from age 3 to 4	5	Bryant (2014), Turvey et al. (2015)
SD in 3 to 4 mortality due to EV	1	Bryant (2014), Turvey et al. (2015)
Mortality from age 4 to 5	5	Bryant (2014), Turvey et al. (2015)
SD in 4 to 5 mortality due to EV	1	Bryant (2014), Turvey et al. (2015)
Mortality from age 5 to 6	5	Bryant (2014), Turvey et al. (2015)
SD in 5 to 6 mortality due to EV	1	Bryant (2014), Turvey et al. (2015)
Mortality from age 6 to 7	5	Bryant (2014), Turvey et al. (2015)
SD in 6 to 7 mortality due to EV	1	Bryant (2014), Turvey et al. (2015)
Mortality from age 7 to 8	25	Bryant (2014), Turvey et al. (2015)
SD in 7 to 8 mortality due to EV	5	Bryant (2014), Turvey et al. (2015)
Mortality from age 8 to 9	5	Bryant (2014), Turvey et al. (2015)
SD in 8 to 9 mortality due to EV	1	Bryant (2014), Turvey et al. (2015)
Mortality from age 9 to 10	5	Bryant (2014), Turvey et al. (2015)
SD in 9 to 10 mortality due to EV	1	Bryant (2014), Turvey et al. (2015)
Annual mortality after age 10	5	Bryant (2014), Turvey et al. (2015)
SD in mortality after age 10	1	Bryant (2014), Turvey et al. (2015)
Mate Monopolization
% males in breeding pool	100	Bryant (2014), Turvey et al. (2015)
Initial Population Size
Use specified age distribution	Selected	Default Vortex settings
Carrying Capacity
Carrying Capacity (K)	30, 65	Bryant (2014), Turvey et al. (2015)
SD in K due to EV	0	Default Vortex settings
Harvest	Unselected
Supplementation	Unselected
Genetics	Unselected
References:
Bryant JV. (2014). Developing a conservation evidence-base for the Critically Endangered Hainan gibbon (Nomascus hainanus). PhD thesis, University College London.
Lacy, R. C., & Pollak, J. P. (2021). Vortex: A stochastic simulation of the extinction process. Version 10.5.5. Brookfield, IL: Chicago Zoological Society.
Turvey ST, Traylor-Holzer K, Wong MHG, Bryant JV, Zeng X, Hong X, Long Y. (Eds.) (2015). International conservation planning workshop for the Hainan gibbon: Final report. London/Apple Valley, MN: Zoological Society of London/IUCN SSC Conservation Breeding Specialist Group.
Wu W, Wang X, Claro F, Ding Y, Souris AC, Wang C, Wang C, Berzins R. (2004). The current status of the Hainan black-crested gibbon Nomascus sp. cf. nasutus hainanus in Bawangling National Nature Reserve, Hainan, China. Oryx 38: 452-456.
Zhou J, Wei F, Li M, Chan BPL, Wang D. (2008). Reproductive characters and mating behaviour of wild Nomascus hainanus. International Journal of Primatology 29: 1037-1046.
