# Supplementary material for: Assessing the information‐content of messy data to reconstruct population recovery dynamics for the world's rarest primate
Source: Ecol Evol. 2024 Aug 7;14(8):e70089. doi: 10.1002/ece3.70089 (PMC11303811; doi:10.1002/ece3.70089)
Supplement: Supplementary file 5 — Table S3. [file ECE3-14-e70089-s003.xlsx]

## Sheet: Sheet2
Table S3. Real and counterfactual population viability analysis scenarios run in Vortex v.10.5.5. (Lacy & Pollak 2021). K = modelled carrying capacity; yr = year.
Model set	Scenario	Model			Starting population			Model run time	Probability of success (one sex remaining)	Probability of reaching 21 individuals	Probability of success (one sex remaining)	Probability of reaching 21 individuals		No. of unknown individuals added:
		type	Total population	Females		Males			K = 30	K = 30	K = 65	K = 65
				Adult (8yr)	Juvenile (2yr)	Adult (8yr)	Juvenile (2yr)
1	a	Real	7	3	2	2	0	9 yrs	0.993	0.621	0.993	0.625		1
	b							10 yrs	0.99	0.67	0.991	0.684
	c							11 yrs	0.986	0.695	0.987	0.686
	d							45 yrs	0.984	⏤	0.981	⏤
2	a	Real	7	2	3	2	0	9 yrs	0.982	0.431	0.988	0.446		1
	b							10 yrs	0.983	0.534	0.987	0.504
	c							11 yrs	0.977	0.561	0.982	0.571
	d							45 yrs	0.968	⏤	0.967	⏤
3	a	Real	7	2	2	3	0	9 yrs	0.997	0.384	0.987	0.368		1
	b							10 yrs	0.993	0.436	0.993	0.432
	c							11 yrs	0.981	0.518	0.993	0.495
	d							45 yrs	0.981	⏤	0.985	⏤
4	a	Real	7	2	2	2	1	9 yrs	0.985	0.34	0.988	0.355		1
	b							10 yrs	0.983	0.421	0.987	0.422
	c							11 yrs	0.99	0.468	0.981	0.548
	d							45 yrs	0.971	⏤	0.978	⏤
5	a	Real	8	4	2	2	0	9 yrs	0.992	0.814	0.993	0.826		2
	b							10 yrs	0.993	0.823	0.992	0.854
	c							11 yrs	0.991	0.853	0.993	0.857
	d							45 yrs	0.981	⏤	0.991	⏤
6	a	Real	8	3	3	2	0	9 yrs	0.991	0.735	0.989	0.736		2
	b							10 yrs	0.994	0.757	0.979	0.723
	c							11 yrs	0.994	0.77	0.992	0.771
	d							45 yrs	0.991	⏤	0.981	⏤
7	a	Real	8	3	2	3	0	9 yrs	0.997	0.667	1	0.679		2
	b							10 yrs	1	0.698	0.999	0.741
	c							11 yrs	0.997	0.774	0.999	0.798
	d							45 yrs	0.992	⏤	0.998	⏤
8	a	Real	8	3	2	2	1	9 yrs	0.996	0.638	0.994	0.657		2
	b							10 yrs	0.992	0.736	0.995	0.702
	c							11 yrs	0.994	0.739	0.992	0.727
	d							45 yrs	0.99	⏤	0.992	⏤
9	a	Real	8	2	4	2	0	9 yrs	0.99	0.555	0.983	0.554		2
	b							10 yrs	0.988	0.648	0.981	0.627
	c							11 yrs	0.983	0.672	0.982	0.713
	d							45 yrs	0.971	⏤	0.976	⏤
10	a	Real	8	2	3	3	0	9 yrs	0.996	0.465	0.996	0.493		2
	b							10 yrs	0.996	0.581	0.997	0.574
	c							11 yrs	0.996	0.685	0.995	0.676
	d							45 yrs	0.99	⏤	0.985	⏤
11	a	Real	8	2	3	2	1	9 yrs	0.989	0.497	0.99	0.428		2
	b							10 yrs	0.991	0.547	0.992	0.539
	c							11 yrs	0.988	0.617	0.988	0.646
	d							45 yrs	0.988	⏤	0.984	⏤
12	a	Real	8	2	2	4	0	9 yrs	0.992	0.414	0.995	0.405		2
	b							10 yrs	0.999	0.477	0.991	0.462
	c							11 yrs	0.995	0.593	0.997	0.556
	d							45 yrs	0.985	⏤	0.988	⏤
13	a	Real	8	2	2	3	1	9 yrs	0.993	0.4	0.999	0.38		2
	b							10 yrs	0.992	0.48	0.991	0.45
	c							11 yrs	0.997	0.561	0.995	0.56
	d							45 yrs	0.99	⏤	0.987	⏤
14	a	Real	8	2	2	2	2	9 yrs	0.995	0.362	0.994	0.383		2
	b							10 yrs	0.996	0.453	0.996	0.441
	c							11 yrs	0.991	0.507	0.987	0.547
	d							45 yrs	0.991	⏤	0.99	⏤
15	a	Real	10	6	2	2	0	9 yrs	0.993	0.945	0.991	0.43		4		extra 4 all assigned to single category
	b							10 yrs	0.997	0.929	0.995	0.491
	c							11 yrs	0.996	0.913	0.991	0.565
	d							45 yrs	0.99	⏤	0.997	⏤
16	a	Real	10	4	2	4	0	9 yrs	1	0.906	1	0.909		4		extra 4 split evenly across adult categories
	b							10 yrs	1	0.924	0.999	0.923
	c							11 yrs	1	0.929	0.9999	0.942
	d							45 yrs	1	⏤	1	⏤
17	a	Real	10	4	4	2	0	9 yrs	0.997	0.897	0.99	0.885		4		extra 4 split evenly across female categories
	b							10 yrs	0.993	0.903	0.994	0.903
	c							11 yrs	0.987	0.886	0.988	0.902
	d							45 yrs	0.988	⏤	0.989	⏤
18	a	Real	10	4	2	2	2	9 yrs	0.996	0.874	1	0.861		4		extra 4 split evenly across adult female and juvenile male categories
	b							10 yrs	0.999	0.889	0.997	0.869
	c							11 yrs	1	0.89	0.999	0.911
	d							45 yrs	0.996	⏤	1	⏤
19	a	Real	10	2	6	2	0	9 yrs	0.994	0.764	0.991	0.771		4		extra 4 all assigned to single category
	b							10 yrs	0.981	0.795	0.978	0.805
	c							11 yrs	0.986	0.818	0.982	0.826
	d							45 yrs	0.973	⏤	0.973	⏤
20	a	Real	10	2	4	4	0	9 yrs	1	0.662	1	0.663		4		extra 4 split evenly across adult male and juvenile female categories
	b							10 yrs	0.999	0.734	1	0.732
	c							11 yrs	0.998	0.809	0.998	0.791
	d							45 yrs	0.997	⏤	1	⏤
21	a	Real	10	2	4	2	2	9 yrs	0.997	0.602	1	0.602		4		extra 4 split evenly across juvenile categories
	b							10 yrs	0.998	0.709	0.997	0.685
	c							11 yrs	0.995	0.785	0.995	0.771
	d							45 yrs	0.992	⏤	0.988	⏤
22	a	Real	10	2	2	6	0	9 yrs	0.998	0.475	0.998	0.471		4		extra 4 all assigned to single category
	b							10 yrs	0.998	0.54	0.994	0.54
	c							11 yrs	0.998	0.61	0.998	0.599
	d							45 yrs	0.989	⏤	0.983	⏤
23	a	Real	10	2	2	4	2	9 yrs	0.998	0.447	0.997	0.481		4		extra 4 split evenly across male categories
	b							10 yrs	0.996	0.506	0.992	0.528
	c							11 yrs	0.997	0.606	0.996	0.631
	d							45 yrs	0.992	⏤	0.988	⏤
24	a	Real	10	2	2	2	4	9 yrs	0.995	0.396	0.996	0.41		4		extra 4 all assigned to single category
	b							10 yrs	0.996	0.498	0.994	0.5
	c							11 yrs	0.996	0.592	0.995	0.559
	d							45 yrs	0.988	⏤	0.989	⏤
25	a	Counterfactual	7	3	1	3	0	9 yrs	0.997	0.552	0.996	0.565		1
	b							10 yrs	0.999	0.608	0.999	0.62
	c							11 yrs	0.996	0.67	0.998	0.688
	d							45 yrs	0.992	⏤	0.99	⏤
26	a	Counterfactual	7	2	1	4	0	9 yrs	0.985	0.251	0.988	0.262		1
	b							10 yrs	0.986	0.302	0.989	0.318
	c							11 yrs	0.987	0.426	0.987	0.373
	d							45 yrs	0.979	⏤	0.973	⏤
27	a	Counterfactual	7	2	1	3	1	9 yrs	0.996	0.24	0.989	0.229		1
	b							10 yrs	0.988	0.309	0.987	0.333
	c							11 yrs	0.983	0.396	0.986	0.377
	d							45 yrs	0.967	⏤	0.981	⏤
28	a	Counterfactual	7	1	3	3	0	9 yrs	0.987	0.14	0.981	0.144		1
	b							10 yrs	0.985	0.24	0.988	0.235
	c							11 yrs	0.982	0.316	0.981	0.315
	d							45 yrs	0.972	⏤	0.981	⏤
29	a	Counterfactual	7	1	2	3	1	9 yrs	0.961	0.073	0.964	0.076		1
	b							10 yrs	0.965	0.13	0.972	0.141
	c							11 yrs	0.965	0.212	0.966	0.231
	d							45 yrs	0.958	⏤	0.954	⏤
30	a	Counterfactual	7	1	2	4	0	9 yrs	0.973	0.069	0.959	0.06		1
	b							10 yrs	0.977	0.128	0.959	0.131
	c							11 yrs	0.964	0.21	0.973	0.211
	d							45 yrs	0.936	0.939	0.939	0.942
References:
Lacy, R. C., & Pollak, J. P. (2021). Vortex: A stochastic simulation of the extinction process. Version 10.5.5. Brookfield, IL: Chicago Zoological Society.
